# Supplementary material for: Dating of polyhalite: a difficult 40Ar/39Ar dating tool of diagenetic to very low-grade metamorphic processes
Source: Int J Earth Sci. 2022 Jul 7;111(6):2037–51. doi: 10.1007/s00531-022-02219-9 (PMC9334404; doi:10.1007/s00531-022-02219-9)
Supplement: Supplementary file 1 — Supplementary file1 (XLSX 17 KB) EMPA measurements on polyhalite [file 531_2022_2219_MOESM1_ESM.xlsx]

## Sheet: Tabelle1
				SUPPLEMENT 1. EMPA – OXIDE WEIGHT PERCENT & CALCULATED FORMULA UNITS
Sample	K2O	CaO	MgO	SO3	FeO	SrO	Na2O	MnO	Total
number	(wt%)	(wt%)	(wt%)	(wt%)	(wt%)	(wt%)	(wt%)	(wt%)	(wt%)
A-2_1	14.92	18.11	6.28	51.36	0.32	0.19	0.05	0.01	91.24
A-2_2	14.74	18.64	6.01	51.40	0.22	0.23	0.05	0.00	91.29
A-2_3	14.90	18.13	6.07	50.95	0.32	0.24	0.04	0.00	90.65
A-2_4	14.41	18.22	6.17	50.34	0.38	0.08	0.04	0.03	89.69
A-2_5	14.99	18.20	6.18	51.26	0.44	0.19	0.02	0.03	91.31
A-2_6	15.05	18.21	5.63	51.67	0.26	0.11	0.09	0.00	91.02
A-2_7	14.81	18.16	6.24	51.14	0.32	0.17	0.06	0.01	90.92
A-2_8	14.75	18.25	6.21	51.52	0.21	0.22	0.04	0.00	91.20
A-2_9	15.06	18.50	6.30	51.93	0.38	0.14	0.04	0.03	92.36
A-2_10	14.71	21.19	6.30	50.64	0.34	0.00	0.05	0.02	93.23
A-3_1_core, anhy inclusions	13.55	18.05	6.20	52.56	0.10	0.12	0.09	0.03	90.87
A-3_2_core, anhy inclusions	13.42	17.93	6.32	52.13	0.11	0.18	0.05	0.03	90.32
A-3_3_core, free of inclusions	13.81	18.37	6.18	51.80	0.12	0.15	0.00	0.03	90.47
A-3_4_core, free of inclusions	12.89	17.88	6.04	49.16	0.08	0.14	0.00	0.01	86.21
A-3_5_core, free of inclusions	13.48	18.25	6.21	51.90	0.23	0.26	0.01	0.02	90.35
A-3_6_rim	13.49	18.03	6.03	51.65	0.53	0.01	0.06	0.05	89.84
A-3_7_rim	13.77	18.22	6.12	52.65	0.36	0.02	0.00	0.01	91.14
A-3_8_rim	13.52	18.16	5.83	51.98	0.45	0.04	0.00	0.10	90.10
A-3_9_rim	13.32	18.84	5.96	52.65	0.25	0.08	0.01	0.05	91.37
A-4_1	14.52	18.89	6.85	52.18	0.08	0.19	0.03	0.01	92.74
A-4_2	15.04	18.97	6.84	51.88	0.12	0.18	0.02	0.00	93.05
A-4_3	15.29	18.60	6.82	51.99	0.07	0.18	0.03	0.03	93.00
A-4_4	14.94	18.52	6.98	52.11	0.00	0.14	0.04	0.00	92.72
A-4_5	14.36	18.90	6.87	52.08	0.06	0.16	0.05	0.00	92.48
A-4_6	15.03	18.37	7.03	52.35	0.06	0.12	0.09	0.01	93.06
A-4_7	15.53	18.44	6.98	51.89	0.03	0.09	0.00	0.00	92.96
A-4_8	14.88	18.86	6.88	52.27	0.08	0.11	0.04	0.02	93.13
A-4_9	15.15	18.63	6.97	52.16	0.10	0.08	0.06	0.00	93.14
A-4_10	15.21	18.56	6.78	52.28	0.06	0.19	0.03	0.05	93.15
Cations (O = 16)
	K	Ca	Mg	S	Fe	Sr	Na	Mn	Sum
A-2_1	1.97	2.01	0.97	4.00	0.03	0.01	0.01	0.00	25.00
A-2_2	1.95	2.07	0.93	4.00	0.02	0.01	0.01	0.00	24.99
A-2_3	1.99	2.03	0.95	4.00	0.03	0.01	0.01	0.00	25.01
A-2_4	1.94	2.06	0.97	3.98	0.03	0.00	0.01	0.00	25.01
A-2_5	1.98	2.02	0.96	3.99	0.04	0.01	0.00	0.00	25.01
A-2_6	1.99	2.02	0.87	4.02	0.02	0.01	0.02	0.00	24.96
A-2_7	1.97	2.02	0.97	3.99	0.03	0.01	0.01	0.00	25.00
A-2_8	1.95	2.02	0.96	4.00	0.02	0.01	0.01	0.00	24.97
A-2_9	1.97	2.03	0.96	3.99	0.03	0.01	0.01	0.00	25.00
A-2_10	1.93	2.33	0.96	3.90	0.03	0.00	0.01	0.00	25.16
A-3_1	1.77	1.98	0.95	4.05	0.01	0.01	0.02	0.00	24.80
A-3_2	1.77	1.98	0.97	4.04	0.01	0.01	0.01	0.00	24.81
A-3_3	1.82	2.04	0.95	4.03	0.01	0.01	0.00	0.00	24.86
A-3_4	1.79	2.08	0.98	4.01	0.01	0.01	0.00	0.00	24.87
A-3_5	1.78	2.02	0.96	4.03	0.02	0.02	0.00	0.00	24.83
A-3_6	1.79	2.01	0.94	4.03	0.05	0.00	0.01	0.01	24.83
A-3_7	1.80	2.00	0.93	4.05	0.03	0.00	0.00	0.00	24.81
A-3_8	1.79	2.02	0.90	4.05	0.04	0.00	0.00	0.01	24.80
A-3_9	1.74	2.06	0.91	4.04	0.02	0.01	0.00	0.00	24.79
A-4_1	1.89	2.06	1.04	3.98	0.01	0.01	0.01	0.00	24.98
A-4_2	1.95	2.07	1.04	3.97	0.01	0.01	0.00	0.00	25.05
A-4_3	1.99	2.03	1.04	3.97	0.01	0.01	0.01	0.00	25.05
A-4_4	1.94	2.02	1.06	3.98	0.00	0.01	0.01	0.00	25.01
A-4_5	1.87	2.06	1.04	3,98	0.01	0.01	0.01	0.00	24.98
A-4_6	1.94	2.00	1.06	3.98	0.01	0.01	0.02	0.00	25.02
A-4_7	2.02	2.01	1.06	3.97	0.00	0.01	0.00	0.00	25.07
A-4_8	1.92	2.05	1.04	3.98	0.01	0.01	0.01	0.00	25.01
A-4_9	1.96	2.03	1.05	3.97	0.01	0.01	0.01	0.00	25.04
A-4_10	1.97	2.02	1.07	3.98	0.01	0.01	0.01	0.01	25.02
Sample A-2 = ALT-42A, Sample A-3 = ALT-11, Sample A-4 = ALT-37B
